# Supplementary material for: Isolation, antimicrobial resistance and virulence characterization of Salmonella spp. from fresh foods in retail markets in Hangzhou, China
Source: PLoS One. 2023 Oct 19;18(10):e0292621. doi: 10.1371/journal.pone.0292621 (PMC10586686; doi:10.1371/journal.pone.0292621)
Supplement: S1 Table — (XLSX) [file pone.0292621.s001.xlsx]

## Sheet: Sheet1
Gene Name	Oligonucleotide Sequence (5′-3′)	Size (bp)
Antibiotic resistance gene
tetA-F	5′-TGGTCCGGAGGCCAGACGTG-3′	687
tetA-R	5′-TTCCGAGCATGAGTGCCCGC-3′
tetB-F	5′-GGAGCTACTGGGGCTGTCGCACC-3′	374
tetB-R	5′-ACCCACACCGTTGCGGGAAT-3′
blaTEM-1-F	5′-TTGGGTGCACGAGTGGGT-3′	504
blaTEM-1-R	5′-TAATTGTTGCCGGGAAGC-3′
blaSHV-F	5′-TTCGCCTGTGTATTATCTCC-3′	807
blaSHV-R	5′-TTTGCTGATTTCGCTCGG-3′
sul2-F	5′-GTTTCTCCGATGGAGGCCGGT-3′	517
sul2-R	5′-AGCGAGGTTTCGGGAGCAGC-3′
Aaca(3)-Ia-F	5′-AAGTATGGGCATCATTCGCAC-3′	436
Aaca(3)-Ia-R	5′-CAATGAGGCTTAGCACCTCTGA-3′
aadA1-F	5′-GCGCCATCTCGAACCGACGTT-3′	537
aadA1-R	5′-GCCCAGTCGGCAGCGACATC-3′
parC-F	5′-CTATGCGATGTCAGAGCT-3′	260
parC-R	5′-TAACAGCAGCTCGGCGTA-3′
Specific primer
invA-F	5′-ACAGTGCTCGTTTACGACCTGAAT-3′	244
invA-R	5′-AGACGACTGGTACTGATCGATAAT-3′
Virulence gene
stn-F	5′-CTTTGGTCGTAAAATAAGGCG-3′	260
stn-R	5′-TGCCCAAAGCAGAGAGATTC-3′
fimA-F	5′-TGACCTCTACTATTGCGAGTCTG-3′	321
fimA-R	5′-AGACCGCCAGCAAATTAGTGT-3′
fliC-F	5′-CCAAGACCATTAGCCGAG-3′	537
fliC-R	5′-CTCTTCCGGTCTGCGTATC-3′
spvC-F	5′-AGGCTAACACGGGCTT-3′	392
spvC-R	5′-TATGATGGGGCGGAAA-3′
Inflammatory factor
IL-6-F	5′-CCCCTGACCCAACCACAAAT-3′	639
IL-6-R	5′-ATTTGCCGAAGAGCCCTCAG-3′
IL-8-F	5′-ACTCCAAACCTTTCCACCC-3′	302
IL-8-R	5′-CCCTCTTCAAAAACTTCTCCAC-3′
